# Supplementary material for: Transmission of Urgency Levels in the Alarm Calls of the Oriental Reed Warbler
Source: Ecol Evol. 2025 Nov 12;15(11):e72338. doi: 10.1002/ece3.72338 (PMC12611347; doi:10.1002/ece3.72338)
Supplement: Supplementary file 1 — Data S1: ece372338‐sup‐0001‐DataS1.xlsx. [file ECE3-15-e72338-s001.xlsx]

## Sheet: Sheet1
ID	Incubation duration/days	Clutch size	Low frequency(Hz)	High frequency(Hz)	Peak frequency(Hz)	Delta time(Hz)	Delta frequency(Hz)	Inter-onset Interval(s)	Call rate(s)	PCA1	PCA2	Playback stimulus	Response latency/s	Number of attacks/N	Response intensity	Number of attract individuals /N	Urgency score	Experimert date
1	10	5	897.2	19514	3187.5	0.026	18616.8	0.027	25.5	-0.23258	-1.33679	B alarm calls	2	0	2	3	0.171315	2024-06-10
2	8	4	485.84	21161.6	4050	0.021	20675.8	0.0162143	27.6	0.93572	-1.61991	B alarm calls	3	0	1	2	0.0669066	2024-06-10
3	8	4	536.917	12800.9	3515.62	0.0300833	12264	0.0169091	21.8	-1.04367	-1.17925	B alarm calls	1	5	4	2	0.969735	2024-06-10
4	5	5	610.273	18622	4037.5	0.024	18011.7	0.04	16.3	0.08539	-0.77688	B alarm calls	33	0	1	1	0.0121007	2024-06-11
5	4	4	913.42	19314.9	3987.5	0.0192667	18401.5	0.0240909	27.6	0.04578	-1.48628	B alarm calls	1	0	2	2	0.23501	2024-06-12
6	1	4	1116	15476	3512.5	0.0216667	14360	0.819	18.9	-2.44531	0.52968	B alarm calls	9	0	1	1	0.0240253	2024-06-10
7	9	5	825.68	18133.3	4337.5	0.0185333	17307.7	0.0468	17.2	-0.14133	-0.78418	B alarm calls	60	0	1	0	0	2024-06-10
8	8	5	619.46	17814.3	4162.5	0.02	17194.9	0.0239286	23.7	0.10173	-1.31251	B alarm calls	3	0	2	2	0.136632	2024-06-10
9	9	4	1195.75	19620	4399.04	0.026	18424.3	0.0180833	23.6	-0.13103	-1.06078	B alarm calls	5	0	1	2	0.0472308	2024-06-10
10	5	4	722.621	17319.7	4058.04	0.0219286	16597	0.0173077	26.2	-0.10811	-1.44268	B alarm calls	2	0	1	3	0.10159	2024-06-12
11	5	3	485.84	21161.6	4050	0.021	20675.8	0.0162143	27.6	0.93572	-1.61991	B alarm calls	58	0	2	1	0.0798982	2024-07-24
12	9	3	536.917	12800.9	3515.62	0.0300833	12264	0.0169091	21.8	-1.04367	-1.17925	B alarm calls	40	0	1	3	0.0314948	2024-07-24
13	2	2	610.273	18622	4037.5	0.024	18011.7	0.04	16.3	0.08539	-0.77688	B alarm calls	1	0	2	2	0.23501	2024-07-23
14	5	5	913.42	19314.9	3987.5	0.0192667	18401.5	0.0240909	27.6	0.04578	-1.48628	B alarm calls	16	0	2	2	0.0966653	2024-07-26
22	10	5	1116	15476	3512.5	0.0216667	14360	0.819	18.9	-2.44531	0.52968	B alarm calls	3	0	1	0	0.0467298	2025-06-10
23	9	4	825.68	18133.3	4337.5	0.0185333	17307.7	0.0468	17.2	-0.14133	-0.78418	B alarm calls	2	0	2	2	0.161226	2025-06-10
24	8	5	913.42	19314.9	3987.5	0.0192667	18401.5	0.0240909	27.6	0.04578	-1.48628	B alarm calls	6	0	1	1	0.0322235	2025-06-11
25	4	4	1116	15476	3512.5	0.0216667	14360	0.819	18.9	-2.44531	0.52968	B alarm calls	1	1	4	3	0.503604	2025-06-11
26	8	4	825.68	18133.3	4337.5	0.0185333	17307.7	0.0468	17.2	-0.14133	-0.78418	B alarm calls	3	0	3	3	0.216445	2025-06-12
27	10	4	897.2	19514	3187.5	0.026	18616.8	0.027	25.5	-0.23258	-1.33679	B alarm calls	1	2	4	2	0.61257	2025-06-11
28	11	4	485.84	21161.6	4050	0.021	20675.8	0.0162143	27.6	0.93572	-1.61991	B alarm calls	1	0	1	1	0.155197	2025-06-12
29	8	5	536.917	12800.9	3515.62	0.0300833	12264	0.0169091	21.8	-1.04367	-1.17925	B alarm calls	4	0	1	0	0.0344325	2025-06-08
30	9	5	610.273	18622	4037.5	0.024	18011.7	0.04	16.3	0.08539	-0.77688	B alarm calls	60	0	1	1	0.0100884	2025-06-10
31	8	5	913.42	19314.9	3987.5	0.0192667	18401.5	0.0240909	27.6	0.04578	-1.48628	B alarm calls	12	0	1	2	0.0300146	2025-06-10
32	6	4	1116	15476	3512.5	0.0216667	14360	0.819	18.9	-2.44531	0.52968	B alarm calls	8	0	1	2	0.0361633	2025-06-13
2	8	4	1299.21	14287.2	3125	0.0530667	12988	0.0450714	10.5	-2.02162	0.03526	D alarm calls	1	0	2	2	0.23501	2024-06-11
3	10	4	1192.66	14112.4	3312.5	0.0536667	12919.7	0.0424286	10.7	-1.85675	-0.00111	D alarm calls	1	5	4	2	0.969735	2024-06-10
5	5	4	573.08	22753.9	4275	0.0449333	22180.8	0.0348571	12.9	0.95252	-0.37675	D alarm calls	50	0	1	2	0.0206686	2024-06-12
7	10	5	473.067	22326.9	3575	0.0545333	21853.8	0.0437143	10.5	0.66968	-0.19396	D alarm calls	60	0	1	1	0.0100884	2024-06-10
8	9	5	574.773	21679.2	3787.5	0.0461333	21104.5	0.0385714	12.1	0.54426	-0.33582	D alarm calls	10	0	1	2	0.0324741	2024-06-11
9	10	4	626.64	21821.1	3825	0.0446667	21194.4	0.0413571	11.9	0.51974	-0.31163	D alarm calls	8	0	2	1	0.0957999	2024-06-11
11	7	2	879.433	17278.5	4162.5	0.0549333	16399.1	0.0786923	7.7	-0.66578	0.21755	D alarm calls	60	0	1	0	0	2024-07-25
12	11	3	493.527	20982.3	4937.5	0.0446667	20488.8	0.0275714	14.2	0.9733	-0.46495	D alarm calls	13	0	3	4	0.188695	2024-07-25
13	5	2	408.653	21777.6	5200	0.0438	21369	0.029	14.1	1.32027	-0.47564	D alarm calls	60	0	1	0	0	2024-07-24
15	10	5	522.35	19310.1	4631.25	0.04135	18787.8	0.0781667	14.3	0.43113	-0.42122	D alarm calls	1	1	4	3	0.503604	2024-06-13
16	9	5	1299.21	14287.2	3125	0.0530667	12988	0.0450714	10.5	-2.02162	0.03526	D alarm calls	1	0	1	2	0.165285	2024-06-10
17	7	4	1192.66	14112.4	3312.5	0.0536667	12919.7	0.0424286	10.7	-1.85675	-0.00111	D alarm calls	5	0	2	2	0.116956	2024-06-12
18	9	3	573.08	22753.9	4275	0.0449333	22180.8	0.0348571	12.9	0.95252	-0.37675	D alarm calls	2	0	2	2	0.161226	2024-06-13
19	7	5	473.067	22326.9	3575	0.0545333	21853.8	0.0437143	10.5	0.66968	-0.19396	D alarm calls	2	0	1	3	0.10159	2024-06-13
22	10	5	574.773	21679.2	3787.5	0.0461333	21104.5	0.0385714	12.1	0.54426	-0.33582	D alarm calls	1	0	2	3	0.245099	2025-06-10
23	9	4	626.64	21821.1	3825	0.0446667	21194.4	0.0413571	11.9	0.51974	-0.31163	D alarm calls	2	2	4	3	0.548875	2025-06-09
24	8	5	879.433	17278.5	4162.5	0.0549333	16399.1	0.0786923	7.7	-0.66578	0.21755	D alarm calls	1	0	1	1	0.155197	2025-06-10
25	4	5	493.527	20982.3	4937.5	0.0446667	20488.8	0.0275714	14.2	0.9733	-0.46495	D alarm calls	1	2	4	3	0.622658	2025-06-10
26	9	4	408.653	21777.6	5200	0.0438	21369	0.029	14.1	1.32027	-0.47564	D alarm calls	2	1	4	3	0.42982	2025-06-13
27	10	4	522.35	19310.1	4631.25	0.04135	18787.8	0.0781667	14.3	0.43113	-0.42122	D alarm calls	1	1	4	3	0.503604	2025-06-10
29	9	5	493.527	20982.3	4937.5	0.0446667	20488.8	0.0275714	14.2	0.9733	-0.46495	D alarm calls	1	1	4	2	0.493515	2025-06-09
30	9	5	408.653	21777.6	5200	0.0438	21369	0.029	14.1	1.32027	-0.47564	D alarm calls	11	0	1	3	0.0412209	2025-06-09
31	8	5	522.35	19310.1	4631.25	0.04135	18787.8	0.0781667	14.3	0.43113	-0.42122	D alarm calls	1	0	1	3	0.175374	2025-06-10
33	10	5	1299.21	14287.2	3125	0.0530667	12988	0.0450714	10.5	-2.02162	0.03526	D alarm calls	6	0	2	3	0.122125	2025-06-09
34	11	5	1192.66	14112.4	3312.5	0.0536667	12919.7	0.0424286	10.7	-1.85675	-0.00111	D alarm calls	4	0	1	2	0.0546092	2025-06-09
1	10	5	600.5	20922.5	4650	0.140933	20322	0.0832857	4.6	0.39266	1.12229	F alarm calls	1	0	3	3	0.314824	2024-06-10
4	5	5	905.513	19366.2	4462.5	0.110067	18460.7	0.123	4.5	-0.35925	1.01502	F alarm calls	4	0	3	2	0.194059	2024-06-10
5	4	4	835	19495	4812.5	0.126733	18660	0.0585714	5.5	-0.03133	0.9809	F alarm calls	12	0	2	2	0.0997396	2024-06-12
6	1	4	512.387	21805.9	4125	0.1224	21293.5	0.0719286	5.3	0.52443	0.83514	F alarm calls	1	0	2	2	0.23501	2024-06-10
7	9	5	384.82	23318.4	4687.5	0.109133	22933.6	0.0554286	6.22	1.22716	0.62144	F alarm calls	5	0	2	2	0.116956	2024-06-11
8	8	5	276.593	21021	4178.57	0.172786	20744.4	0.081	4.03	0.57418	1.30229	F alarm calls	3	0	2	2	0.136632	2024-06-10
9	9	5	504.467	21899.3	4500	0.142	21394.8	0.170071	3.33	0.48832	1.32672	F alarm calls	2	0	2	3	0.171315	2024-06-10
11	7	2	752.153	22465	5100	0.157667	21712.8	0.0717143	4.6	0.67872	1.32543	F alarm calls	9	0	2	3	0.113927	2024-07-25
12	11	3	308.294	21521.7	3703.12	0.160938	21213.4	0.0564	4.7	0.52185	1.09447	F alarm calls	1	0	2	2	0.23501	2024-07-25
13	5	2	504.047	22347.9	4487.5	0.1742	21843.9	0.345143	4.2	0.28169	1.85874	F alarm calls	2	0	2	2	0.161226	2024-07-24
14	5	5	600.5	20922.5	4650	0.140933	20322	0.0832857	4.6	0.39266	1.12229	F alarm calls	4	0	3	3	0.204148	2024-07-25
16	9	4	905.513	19366.2	4462.5	0.110067	18460.7	0.123	4.5	-0.35925	1.01502	F alarm calls	1	0	2	3	0.245099	2024-06-10
20	7	6	835	19495	4812.5	0.126733	18660	0.0585714	5.5	-0.03133	0.9809	F alarm calls	1	5	4	5	1	2024-06-12
21	11	5	512.387	21805.9	4125	0.1224	21293.5	0.0719286	5.3	0.52443	0.83514	F alarm calls	6	0	3	3	0.19185	2024-06-12
22	3	5	384.82	23318.4	4687.5	0.109133	22933.6	0.0554286	6.22	1.22716	0.62144	F alarm calls	3	5	4	2	0.871356	2025-06-10
23	9	4	276.593	21021	4178.57	0.172786	20744.4	0.081	4.03	0.57418	1.30229	F alarm calls	1	3	4	2	0.731625	2025-06-10
24	8	5	504.467	21899.3	4500	0.142	21394.8	0.170071	3.33	0.48832	1.32672	F alarm calls	60	1	4	5	0.378672	2025-06-10
25	4	5	752.153	22465	5100	0.157667	21712.8	0.0717143	4.6	0.67872	1.32543	F alarm calls	2	2	4	3	0.548875	2025-06-10
26	11	4	308.294	21521.7	3703.12	0.160938	21213.4	0.0564	4.7	0.52185	1.09447	F alarm calls	5	0	2	2	0.116956	2025-06-13
27	10	4	504.047	22347.9	4487.5	0.1742	21843.9	0.345143	4.2	0.28169	1.85874	F alarm calls	1	4	4	3	0.860768	2025-06-10
29	10	5	752.153	22465	5100	0.157667	21712.8	0.0717143	4.6	0.67872	1.32543	F alarm calls	1	0	1	2	0.165285	2025-06-09
30	10	5	308.294	21521.7	3703.12	0.160938	21213.4	0.0564	4.7	0.52185	1.09447	F alarm calls	1	4	4	3	0.860768	2025-06-09
31	9	5	504.047	22347.9	4487.5	0.1742	21843.9	0.345143	4.2	0.28169	1.85874	F alarm calls	5	0	3	3	0.196769	2025-06-09
32	6	4	600.5	20922.5	4650	0.140933	20322	0.0832857	4.6	0.39266	1.12229	F alarm calls	1	0	1	2	0.165285	2025-06-13
33	11	5	905.513	19366.2	4462.5	0.110067	18460.7	0.123	4.5	-0.35925	1.01502	F alarm calls	2	5	4	5	0.926216	2025-06-10
